# Supplementary material for: Disappearance and Re-Emergence of Influenza during the COVID-19 Pandemic: Association with Infection Control Measures
Source: Viruses. 2023 Jan 13;15(1):223. doi: 10.3390/v15010223 (PMC9862942; doi:10.3390/v15010223)
Supplement: Supplementary file 1 [file viruses-15-00223-s001.zip]

Archive with 2 entries (2 files):
- datatobeuploaded_finalversion.xlsx
- flurevival_SOM_virusesproof_trackchangeupdated_submitted.pdf
