# Supplementary material for: Disappearance and Re-Emergence of Influenza during the COVID-19 Pandemic: Association with Infection Control Measures
Source: Viruses. 2023 Jan 13;15(1):223. doi: 10.3390/v15010223 (PMC9862942; doi:10.3390/v15010223)
Supplement: Supplementary file 1 [file viruses-15-00223-s001.zip › datatobeuploaded_finalversion.xlsx]

## Sheet: Sheet1
	log detected case change 2020 mid	mask ratio 2020 mid	social distancing index 2020 mid	stringency index 2020 mid	data count 2020 mid	log taken specimen change 2020 mid	included in the main analysis			log detected case change 2020 end	mask ratio 2020 end	social distancing index 2020 end	stringency index 2020 end	data count 2020 end	log taken specimen change 2020 end	included in the main analysis			log detected case change 2021 mid	mask ratio 2021 mid	social distancing index 2021 mid	stringency index 2021 mid	data count 2021 mid	log taken specimen change 2021 mid	included in the main analysis			log detected case change 2021 end	mask ratio 2021 end	social distancing index 2021 end	stringency index 2021 end	data count 2021 end	log taken specimen change 2021 end	included in the main analysis
Afghanistan	NA	0.363471	-16.3644	75.9251	NA		0		Afghanistan	-0.583349	0.323815	7.32311	11.8547	72	-0.0520361	1		Afghanistan	NA	0.339699	11.8973	42.3147	NA		0		Afghanistan	-0.980947	0.299285	11.0316	22.637	72	0.0389965	1
Albania	NA	0.253727	-16.7948	70.3468	NA		0		Albania	-3.86328	0.567463	-30.9114	60.4958	77	-0.287373	1		Albania	NA	0.191011	-1.86935	42.8775	NA		0		Albania	0.289509	0.208546	-7.10302	50.9804	84	1.44785	1
Algeria	NA	0.37715	-30.281	75.0914	NA		0		Algeria	-1.7143	0.407223	-14.4932	71.9272	72	0.675292	1		Algeria	NA	0.368993	1.4974	54.9233	NA		0		Algeria	-0.122553	0.331888	18.8295	52.4443	72	0.183706	1
Argentina	-2.72032	0.884232	-47.9133	89.9374	72	-0.800732	1		Argentina	NA	0.845041	-27.7705	79.1149	NA		0		Argentina	-2.99118	0.862097	-16.8345	77.8596	72	-0.488679	1		Argentina	NA	0.689843	8.15131	46.8962	NA		0
Australia	-2.90375	0.117913	-24.6128	66.7044	24	0.189156	1		Australia	-2.9312	0.222436	-19.1893	63.2777	24	0.407346	1		Australia	-3.23549	0.366085	-16.592	61.6063	24	0.0450153	1		Australia	-2.369	0.45814	-12.0005	57.9025	24	0.60996	1
Austria	NA	0.322101	-18.4896	47.1591	NA		0		Austria	-2.84554	0.567849	-40.7438	78.4745	63	-0.258377	1		Austria	NA	0.340765	-3.64093	59.3287	NA		0		Austria	-1.41799	0.412157	-14.6279	61.7498	84	0.235643	1
Azerbaijan	NA	0.539593	-22.5723	87.742	NA		0		Azerbaijan	-3.86328	0.781065	-19.871	74.7717	84	-1.2465	1		Azerbaijan	NA	0.520116	-7.08277	66.5879	NA		0		Azerbaijan	-1.64329	0.541872	-4.42073	78.935	84	-0.805589	1
Bangladesh	-2.11376	0.631162	-42.1748	79.2813	72	-0.356676	1		Bangladesh	NA	0.5493	-2.47848	80.3535	NA		0		Bangladesh	-0.686702	0.633853	-15.0139	76.9203	72	-0.0715509	1		Bangladesh	NA	0.502855	32.6597	48.8573	NA		0
Belarus	NA	0.277881	-12.522	31.48	NA		0		Belarus	-3.86328	0.623077	-20.4647	40.1388	84	-0.418481	1		Belarus	NA	0.476299	-10.8853	40.9946	NA		0		Belarus	0.238681	0.517199	-13.2443	21.0167	84	-0.00491868	1
Belgium	NA	0.384173	-32.9049	61.0175	NA		0		Belgium	-3.86328	0.729012	-42.2069	62.0308	70	-1.99067	1		Belgium	NA	0.537036	-14.685	50.2183	NA		0		Belgium	0.0687176	0.512113	-15.1788	48.9815	84	-0.00614446	1
Belize	NA	0.658475	-36.7925	74.2908	NA		0		Belize	NA	0.630428	-35.5607	71.2348	NA		0		Belize	-3.86328	0.625959	-6.941	63.1812	84	0.42015	1		Belize	NA	0.581082	4.79389	68.8037	NA		0
Bolivia	-3.86328	0.801408	-59.3591	91.1944	84	-1.4042	1		Bolivia	-3.86328	0.773659	-23.0825	46.2727	70	-0.786079	1		Bolivia	-3.86328	0.809276	-5.29183	38.5388	84	-1.19795	1		Bolivia	5.95e-05	0.707086	14.8381	31.6149	84	-0.343846	1
Brazil	-2.0417	0.710332	-36.0282	77.5849	11	1.74294	1		Brazil	-1.93339	0.600719	-15.4435	64.8233	49	2.15736	1		Brazil	-3.21615	0.701458	-8.78138	57.9467	84	0.634728	1		Brazil	0.932242	0.567291	5.28993	59.5347	84	0.9811	1
Bulgaria	NA	0.419098	-10.8222	44.5445	NA		0		Bulgaria	-3.86328	0.583879	-24.6044	52.6445	84	0.0873923	1		Bulgaria	NA	0.372395	7.16176	43.0395	NA		0		Bulgaria	-1.25554	0.468915	-9.1095	47.8687	84	-0.00806762	1
Burkina Faso	NA	0.325953	-7.72876	51.8987	NA		0		Burkina Faso	-1.76918	0.324486	2.82987	17.3614	66	-0.772778	1		Burkina Faso	NA	0.269477	15.2628	21.9206	NA		0		Burkina Faso	-1.59425	0.294991	44.205	13.0565	48	-0.859138	1
Cambodia	-0.767631	0.372478	-25.3099	45.818	60	-0.0753257	1		Cambodia	-3.86328	0.509513	-23.4402	50.5321	60	0.203917	1		Cambodia	-3.86328	0.799423	-39.7479	70.0775	60	0.891704	1		Cambodia	-3.86328	0.702334	-16.4862	43.8209	60	0.885031	1
Cameroon	-0.676411	0.413487	-2.64971	61.0995	72	-0.0795194	1		Cameroon	-0.112345	0.186985	3.24141	31.7677	72	-0.023961	1		Cameroon	-0.375522	0.265081	17.3552	29.3909	72	0.113813	1		Cameroon	-0.977159	0.230222	34.3412	27.1541	54	-0.446295	1
Canada	NA	0.367958	-32.4849	69.4366	NA		0		Canada	-3.15296	0.83828	-40.2525	73.2567	48	0.136571	1		Canada	NA	0.676239	-23.4813	68.8118	NA		0		Canada	-2.16819	0.736358	-22.0835	73.1186	48	0.245017	1
Chile	-3.36335	0.924129	-58.0157	80.9482	84	-0.357338	1		Chile	NA	0.927007	-30.0841	78.6817	NA		0		Chile	-3.86328	0.934252	-15.9055	76.5428	84	-0.475978	1		Chile	NA	0.881111	8.18744	41.3362	NA		0
China	NA	0.651201	-17.7821	77.3825	NA		0		China	-1.76822	0.5868	-24.4956	75.2927	64	-0.0752116	1		China	NA	0.5868	-6.58181	71.5645	NA		0		China	-0.336019	0.5868	-12.6834	70.4163	60	-0.0272819	1
Colombia	-2.69839	0.864705	-43.3881	87.1942	84	0.00808406	1		Colombia	-1.93806	0.867788	-14.6944	70.5462	84	-0.438322	1		Colombia	-2.69839	0.837603	2.72513	56.6973	84	-0.610173	1		Colombia	-0.120347	0.730355	30.6197	55.4333	84	0.518675	1
Costa Rica	-3.86328	0.522092	-47.2998	72.0353	84	0.314178	1		Costa Rica	-3.86328	0.855868	-31.4074	58.4282	84	0.55444	1		Costa Rica	-3.86328	0.848681	-28.7929	56.9153	84	0.529777	1		Costa Rica	-0.908003	0.783121	-11.3461	50.47	84	-0.0128575	1
Côte d'Ivoire	-0.718862	0.454717	-7.04953	NA	72		0		Côte d'Ivoire	-0.113866	0.275693	0.167057	21.0257	72	0.413949	1		Côte d'Ivoire	-0.609787	0.327	22.6831	NA	72		0		Côte d'Ivoire	-0.485372	0.3132	47.3004	NA	72		0
Croatia	NA	0.1118	-12.2492	51.9693	NA		0		Croatia	-3.86328	0.320538	-25.6529	51.3655	49	-1.42842	1		Croatia	NA	0.221307	23.9014	39.5574	NA		0		Croatia	-0.786097	0.282777	7.76279	38.5872	70	-0.472281	1
Czechia	NA	0.288794	-11.4578	40.6437	NA		0		Czechia	NA	0.529354	-35.8713	72.7237	NA		0		Czechia	NA	0.260678	-1.49321	46.0499	NA		0		Czechia	-0.892121	0.317124	-6.97039	50.8505	84	0.825957	1
Democratic Republic of Congo	NA	0.394937	-21.0355	71.1146	NA		0		Democratic Republic of Congo	0.0603477	0.339305	-9.42486	29.2275	72	0.107053	1		Democratic Republic of Congo	NA	0.440496	6.92853	42.2607	NA		0		Democratic Republic of Congo	0.208753	0.344536	31.7466	40.8536	72	0.482511	1
Denmark	NA	0.0142275	-17.9551	58.3515	NA		0		Denmark	-2.4311	0.167241	-37.0079	57.6227	84	0.0297372	1		Denmark	NA	0.071155	-14.2877	49.5998	NA		0		Denmark	-1.07124	0.10119	-18.0746	32.871	84	0.469167	1
Ecuador	NA	0.88343	-55.6326	81.0218	NA		0		Ecuador	-3.86328	0.87129	-33.1236	63.1786	49	-0.541779	1		Ecuador	NA	0.859788	-12.9427	64.0062	NA		0		Ecuador	-1.25915	0.773523	4.99271	59.8736	84	-0.624168	1
Egypt	-0.266706	0.319426	-30.6817	70.5879	72	-0.0446667	1		Egypt	-1.97882	0.354463	-14.136	59.4928	72	-0.239155	1		Egypt	0.345031	0.360398	-1.11254	48.1336	72	0.0211467	1		Egypt	-0.577762	0.263151	18.9167	43.52	72	-0.0742981	1
El Salvador	-3.86328	0.879084	-45.7796	92.7296	84	0.0415471	1		El Salvador	NA	0.872108	-3.59543	48.0173	NA		0		El Salvador	-3.86328	0.840518	15.0737	29.352	72	-0.298208	1		El Salvador	NA	0.80926	33.4814	29.1292	NA		0
Estonia	NA	0.450237	-11.5474	41.4132	NA		0		Estonia	-3.11186	0.649439	-22.141	45.388	70	-0.449637	1		Estonia	NA	0.456211	-3.52051	32.725	NA		0		Estonia	-1.27639	0.520398	-15.1531	44.9851	84	-0.513271	1
Ethiopia	NA	0.524046	-17.7911	80.56	NA		0		Ethiopia	-0.131429	0.434957	-13.0244	49.3503	8	0.126823	1		Ethiopia	-0.108595	0.514881	2.50299	43.52	23	0.337581	1		Ethiopia	0.251376	0.39532	26.673	41.9447	36	0.794215	1
Finland	NA	0.0259525	-9.89124	43.7909	NA		0		Finland	-3.86328	0.457229	-25.892	49.3329	84	0.202125	1		Finland	NA	0.598495	-3.87076	45.8954	NA		0		Finland	-0.924387	0.559048	-10.2565	33.1937	84	-0.787992	1
France	NA	0.442116	-32.9664	60.6946	NA		0		France	-3.00439	0.775373	-39.109	68.4032	84	-0.308639	1		France	NA	0.584581	-13.7642	54.4138	NA		0		France	-0.390309	0.549263	-12.2054	71.2488	84	0.313807	1
Georgia	NA	0.520177	-26.1086	66.1807	NA		0		Georgia	-2.06492	0.667506	-24.6097	77.4848	84	0.264513	1		Georgia	NA	0.491375	-3.77517	46.8195	NA		0		Georgia	-0.594527	0.415361	2.2409	47.0133	84	0.283155	1
Germany	NA	0.491507	-23.1119	59.9677	NA		0		Germany	-3.86328	0.594052	-42.3139	75.9527	84	-0.150329	1		Germany	NA	0.470276	-11.2291	67.6916	NA		0		Germany	-0.907668	0.498329	-14.6208	56.9222	84	-0.151738	1
Ghana	NA	0.523745	-15.2576	55.5417	NA		0		Ghana	-0.592684	0.483402	-9.49134	38.8592	72	-0.206852	1		Ghana	0.117773	0.539353	5.0208	42.9294	72	0.0285301	1		Ghana	-0.96035	0.430733	16.4955	41.7593	60	-0.130012	1
Greece	NA	0.295422	-21.4136	58.8801	NA		0		Greece	-3.86328	0.885693	-46.2842	80.5022	84	-1.32064	1		Greece	NA	0.602609	-1.42096	61.7364	NA		0		Greece	-2.60956	0.664968	-12.0535	75.4291	84	-0.892834	1
Guatemala	NA	0.913241	-50.1133	93.7535	NA		0		Guatemala	-1.7003	0.861613	-21.1642	50.5992	49	-0.133945	1		Guatemala	-1.68508	0.839632	-9.06683	52.7734	84	-0.128231	1		Guatemala	0.221024	0.778356	10.7616	51.9973	84	0.177012	1
Haiti	-3.86328	0.520103	-26.8431	63.1162	84	0.0193625	1		Haiti	0.172201	0.314922	-17.4824	37.7923	77	-0.423972	1		Haiti	-0.671818	0.499035	-5.14751	48.2898	84	0.173	1		Haiti	0.874286	0.369903	11.3776	51.4254	84	0.00199676	1
Honduras	-1.32097	0.816052	-46.8298	95.3877	84	-0.334888	1		Honduras	-3.86328	0.840241	-19.3693	83.5867	84	0.202144	1		Honduras	-1.91931	0.82696	-10.8313	78.3303	84	-0.157495	1		Honduras	0.907506	0.741249	5.28565	50.0626	84	0.129143	1
Hungary	NA	0.535564	-4.18041	58.1792	NA		0		Hungary	-3.86328	0.777177	-16.7953	70.7079	84	-0.72915	1		Hungary	NA	0.326248	10.3129	40.5324	NA		0		Hungary	-0.412992	0.473321	10.8244	42.7771	77	-0.290186	1
Iceland	NA	0.393494	-25.5735	43.5089	NA		0		Iceland	-3.86328	0.639494	-36.215	48.6575	84	-0.117554	1		Iceland	NA	0.459841	-13.8463	32.3916	NA		0		Iceland	-1.09158	0.632808	-15.6217	35.6095	84	0.236607	1
India	NA	0.711566	-46.8071	85.991	NA		0		India	-1.74251	0.635347	-21.8104	65.7693	13	0.163186	1		India	0.363443	0.74953	-38.6727	78.6625	28	0.840126	1		India	-1.47518	0.595023	-1.14977	61.1309	25	0.390135	1
Indonesia	-1.47534	0.730892	-24.4731	66.5673	72	-0.558237	1		Indonesia	-1.8269	0.759285	-22.5728	64.029	72	-0.482261	1		Indonesia	-1.47534	0.765614	-24.26	71.76	72	-0.535573	1		Indonesia	-1.22784	0.683314	-5.14907	63.8877	72	-1	1
Iran	NA	0.493482	-30.281	51.22	NA		0		Iran	-2.33967	0.556028	-14.4932	75.4325	66	-0.816333	1		Iran	NA	0.489247	1.4974	72.2974	NA		0		Iran	0.396115	0.405808	17.2159	60.8385	72	0.581026	1
Ireland	NA	0.243478	-44.2747	63.4445	NA		0		Ireland	-3.86328	0.722002	-49.1979	82.4759	84	-0.587127	1		Ireland	NA	0.61088	-31.1057	50.9947	NA		0		Ireland	-1.50409	0.597089	-23.9469	40.5631	84	-0.545261	1
Israel	NA	0.665622	-21.976	65.1625	NA		0		Israel	-3.86328	0.80882	-35.6117	72.3925	84	-0.749268	1		Israel	NA	0.374391	-14.5026	40.3407	NA		0		Israel	-0.217421	0.520405	-13.3096	54.5358	84	-0.0270037	1
Italy	NA	0.698897	-21.7753	68.7326	NA		0		Italy	-3.86328	0.925863	-37.4922	78.8275	72	-0.611597	1		Italy	NA	0.722873	-7.11894	66.7593	NA		0		Italy	-1.52502	0.735006	-11.7849	75.1464	72	-0.394001	1
Jamaica	-3.86328	0.767313	-27.5194	74.4529	84		1		Jamaica	-3.86328	0.716963	-23.8982	71.4142	49	-0.80485	1		Jamaica	-3.86328	0.616974	-14.4318	70.1274	84	-0.0125891	1		Jamaica	-3.86328	0.7703	-1.4109	74.7135	84	-0.200436	1
Japan	NA	0.826453	-26.8465	32.6629	NA		0		Japan	-3.35043	0.918018	-24.9981	45.6159	84	0.677725	1		Japan	NA	0.926631	-25.9576	51.0887	NA		0		Japan	-3.22123	0.922467	-20.1931	47.22	84	0.431847	1
Jordan	NA	0.329907	-11.29	59.9171	NA		0		Jordan	-3.86328	0.627092	-3.38691	75.8484	72	-0.0439995	1		Jordan	NA	0.519891	18.3114	54.9599	NA		0		Jordan	-1.07517	0.471295	23.5198	31.8994	18	0.233997	1
Kazakhstan	NA	0.648135	-16.0854	82.3885	NA		0		Kazakhstan	-3.86328	0.664396	-8.7017	68.4501	84	-0.0737376	1		Kazakhstan	NA	0.581759	8.48163	61.5262	NA		0		Kazakhstan	-0.605243	0.499257	10.2565	69.0617	84	0.143885	1
Kenya	-3.86328	0.667649	-21.2954	82.7006	36	-0.517538	1		Kenya	0.207162	0.610173	1.92711	53.3188	66	0.123841	1		Kenya	0.331654	0.655438	25.6814	67.9608	72	0.224867	1		Kenya	0.425991	0.521944	46.7389	48.7763	72	0.36735	1
Kyrgyzstan	NA	0.525092	-32.9628	78.5506	NA		0		Kyrgyzstan	-3.86328	0.309696	-24.8001	45.2386	77	0.0449671	1		Kyrgyzstan	NA	0.27458	-24.0279	55.5647	NA		0		Kyrgyzstan	-1.63591	0.219213	-21.3083	45.4379	84	-0.568427	1
Latvia	NA	0.327459	-10.3826	53.3327	NA		0		Latvia	-3.86328	0.688507	-34.6518	55.6168	84	-0.758983	1		Latvia	NA	0.5227	-9.84977	46.4678	NA		0		Latvia	-1.54305	0.48136	-25.0248	45.2287	84	-0.765877	1
Lebanon	NA	0.453413	-21.5468	66.7584	NA		0		Lebanon	-3.86328	0.679207	-23.8072	85.3869	84	0.172401	1		Lebanon	NA	0.514704	5.87669	68.789	NA		0		Lebanon	0.0277862	0.466991	4.04353	42.2981	84	0.988156	1
Lithuania	NA	0.518971	-18.4829	43.3652	NA		0		Lithuania	-3.86328	0.748414	-43.2122	66.1113	70	-2.46776	1		Lithuania	NA	0.507101	-7.54159	37.4611	NA		0		Lithuania	-2.21633	0.548869	-10.8192	43.5342	84	0.29642	1
Luxembourg	NA	0.586435	-29.9129	42.4923	NA		0		Luxembourg	-2.6371	0.715787	-35.1915	57.0382	84	0.460303	1		Luxembourg	NA	0.563362	-13.7392	42.1683	NA		0		Luxembourg	-1.15769	0.498972	-12.3245	49.2323	84	-0.328618	1
Madagascar	-3.86328	0.789366	-17.7911	69.1809	72	0.195097	1		Madagascar	-3.86328	0.660914	-13.0244	37.04	66	0.242585	1		Madagascar	-0.812527	0.748529	2.50299	63.3077	72	0.103256	1		Madagascar	-0.11292	0.534698	26.673	29.2103	72	0.35604	1
Malaysia	-2.25401	0.658094	-18.8189	61.4574	48	-0.231333	1		Malaysia	-2.21669	0.800176	-28.079	74.6118	48	-0.234934	1		Malaysia	-2.25401	0.854499	-38.8681	77.6052	48	-0.328383	1		Malaysia	0.490257	0.797897	-3.91879	55.4387	48	0.774979	1
Mali	NA	0.390597	-14.8096	53.256	NA		0		Mali	-1.81236	0.451071	-8.83827	44.1111	50	-0.427011	1		Mali	NA	0.431501	13.4525	39.6902	NA		0		Mali	-3.86328	0.446867	40.1719	41.8038	20	0.0233166	1
Mauritania	NA	0.270425	-15.161	58.657	NA		0		Mauritania	-3.86328	0.319557	-5.4055	44.74	47	-0.937852	1		Mauritania	NA	0.249455	13.751	38.2604	NA		0		Mauritania	-1.16051	0.247278	33.8142	35.1141	66	-0.716003	1
Mexico	-2.37397	0.75056	-38.5843	74.2703	60	0.702527	1		Mexico	-3.12312	0.839009	-27.5589	70.5715	74	0.112984	1		Mexico	-1.48337	0.803968	-1.89153	50.8688	84	0.549261	1		Mexico	-0.294538	0.781319	13.3881	39.7163	84	-0.0845916	1
Mongolia	NA	0.520569	9.77655	67.3492	NA		0		Mongolia	-3.86328	0.623818	-25.4789	73.1373	84	-0.752259	1		Mongolia	NA	0.525904	25.9426	61.6133	NA		0		Mongolia	-1.82576	0.5139	83.5177	32.7986	77	-0.253968	1
Morocco	NA	0.570951	-39.201	78.1409	NA		0		Morocco	-3.86328	0.533273	-18.0461	71.7843	42	-1.13303	1		Morocco	NA	0.402294	-3.30393	65.0635	NA		0		Morocco	-0.857335	0.286538	5.31136	68.3326	72	-0.6046	1
Mozambique	NA	0.648062	-10.962	71.2741	NA		0		Mozambique	-0.0791099	0.674829	-17.5969	56.3531	36	-1.08447	1		Mozambique	NA	0.774289	2.64767	53.333	NA		0		Mozambique	1.16469	0.698576	22.729	41.0663	72	0.620083	1
Nepal	-3.86328	0.592274	-55.3614	89.5199	36	-0.890333	1		Nepal	-2.4365	0.616698	-15.9409	59.278	50	-0.312435	1		Nepal	0.465746	0.717522	-32.0755	76.6799	60	0.544572	1		Nepal	-1.75073	0.591612	31.193	55.2442	68	-0.0238519	1
Netherlands	NA	0.0461167	-30.3542	54.8751	NA		0		Netherlands	-3.86328	0.56438	-42.7479	72.5137	84	-0.917371	1		Netherlands	NA	0.284885	-16.5888	52.0836	NA		0		Netherlands	-0.700693	0.387983	-23.3314	55.6935	84	-0.772688	1
Niger	NA	0.605339	-10.101	29.1602	NA		0		Niger	0.157466	0.506127	-0.803216	28.987	66	0.196114	1		Niger	NA	0.507351	25.1547	22.3127	NA		0		Niger	-0.757224	0.3934	54.0139	16.7394	48	0.135711	1
Nigeria	NA	0.37807	-19.6029	76.7282	NA		0		Nigeria	-0.300911	0.334079	-4.75875	55.185	42	0.515673	1		Nigeria	NA	0.307538	13.9844	49.2126	NA		0		Nigeria	-1.2542	0.292374	33.1602	39.4424	48	0.405569	1
Norway	NA	0.0098	-19.7994	46.4572	NA		0		Norway	-3.38613	0.306281	-37.2229	61.4517	84	-0.344218	1		Norway	NA	0.254903	-21.3921	51.8964	NA		0		Norway	-1.17287	0.333734	-24.3911	33.5568	84	0.52887	1
Oman	-3.86328	0.695859	-26.963	88.4387	72	-1.07946	1		Oman	-1.89241	0.769378	-12.6778	45.4612	72	-0.241046	1		Oman	-1.34357	0.794243	-11.2936	63.4884	72	0.151384	1		Oman	-0.0774619	0.671924	5.1579	55.4447	30	0.713925	1
Pakistan	NA	0.452543	-24.9155	67.8992	NA		0		Pakistan	-0.585788	0.427686	5.87496	57.854	72	0.0609065	1		Pakistan	NA	0.501539	20.8392	66.6349	NA		0		Pakistan	-0.266506	0.395276	47.9643	55.0646	72	0.667945	1
Panama	-2.20519	0.883786	-65.8091	85.2528	84	-0.985035	1		Panama	NA	0.928485	-51.7226	68.7169	NA		0		Panama	NA	0.899278	-26.7697	65.8863	NA		0		Panama	0.954249	0.846069	-11.4863	52.2449	84	0.322767	1
Paraguay	-2.53797	0.786321	-30.5205	82.7755	84	-0.326875	1		Paraguay	NA	0.734407	-22.5613	56.3972	NA		0		Paraguay	-3.86328	0.756136	-14.7154	50.3519	84	-0.116135	1		Paraguay	NA	0.539303	-0.472478	38.9837	NA		0
Peru	NA	0.90021	-62.6692	86.2722	NA		0		Peru	-3.86328	0.885425	-41.5291	72.7615	66	-0.975135	1		Peru	-2.57579	0.881297	-17.3665	73.4671	72	2.27904	1		Peru	1.14393	0.80446	1.23893	64.9083	80	1.16768	1
Philippines	-3.86328	0.850472	-55.0511	82.9523	84	-2.42773	1		Philippines	-3.86328	0.86083	-37.1547	64.9876	70	-1.32456	1		Philippines	-0.151602	0.853016	-31.9689	70.7583	84	-0.111759	1		Philippines	-0.6052	0.808198	-11.3672	66.1883	84	-0.12791	1
Poland	NA	0.486337	-16.0754	54.5269	NA		0		Poland	-3.86328	0.753712	-29.5005	73.6435	84	-0.663207	1		Poland	NA	0.412304	6.68118	49.9602	NA		0		Poland	-2.32228	0.488168	2.66375	43.086	84	-0.838266	1
Portugal	NA	0.652842	-34.6376	63.3373	NA		0		Portugal	-2.769	0.859745	-43.3767	71.7587	84	0.159159	1		Portugal	NA	0.816347	-17.3131	63.002	NA		0		Portugal	-0.982051	0.691986	-13.4626	37.7863	84	0.699192	1
Qatar	-2.7703	0.750415	-26.6749	80.8574	72	-0.729455	1		Qatar	-3.86328	0.75166	-8.64567	61.4716	72	-0.877479	1		Qatar	-0.514407	0.814345	-13.2244	59.6063	72	-0.459477	1		Qatar	-1.59878	0.678837	1.70549	58.2261	72	-0.647868	1
South Korea	NA	0.804125	-14.4309	50.9096	NA		0		South Korea	-3.86328	0.951913	-25.8921	60.7567	44	-0.566882	1		South Korea	NA	0.947669	-16.9745	48.8693	NA		0		South Korea	-3.86328	0.940287	-17.5257	44.2568	48	-0.354592	1
Moldova	NA	0.590467	-19.8448	72.3485	NA		0		Moldova	-3.86328	0.666289	-25.1494	54.3535	84	-0.261767	1		Moldova	NA	0.526134	-9.51099	57.2012	NA		0		Moldova	-0.0555392	0.589962	-9.99554	36.4931	84	0.576976	1
Romania	NA	0.689711	-26.9511	53.402	NA		0		Romania	-2.57475	0.845233	-31.475	73.8337	84	-0.0234467	1		Romania	NA	0.511847	-7.7395	44.4637	NA		0		Romania	-1.115	0.658272	-17.7586	52.469	84	0.528584	1
Russia	NA	0.426511	-16.5743	69.3329	NA		0		Russia	-2.69521	0.644699	-17.9229	47.4469	84	-0.0206612	1		Russia	NA	0.426505	-6.93696	39.6048	NA		0		Russia	-0.0183845	0.513672	-11.5678	50.0783	84	0.208443	1
Saudi Arabia	NA	0.707925	-39.2424	76.34	NA		0		Saudi Arabia	-1.0989	0.776802	-21.9731	55.0057	15	0.0553206	1		Saudi Arabia	-0.379733	0.795438	-10.5608	52.9142	9	-0.243487	1		Saudi Arabia	NA	0.628976	6.44492	63.0772	NA		0
Senegal	-1.68729	0.575682	-32.0121	53.0637	72	-0.077736	1		Senegal	-0.890111	0.504786	-20.7084	43.2681	72	0.34266	1		Senegal	-0.786742	0.478762	2.66714	23.8111	72	0.155505	1		Senegal	-0.44044	0.357563	12.9709	21.3	72	0.141257	1
Serbia	NA	0.372128	-18.3324	51.5053	NA		0		Serbia	-3.86328	0.571819	-24.1621	57.6791	84	-0.0925044	1		Serbia	NA	0.331292	-0.0262567	38.9967	NA		0		Serbia	-0.855162	0.399807	6.31326	34.1879	84	-0.547695	1
Singapore	-3.86328	0.904232	-39.4085	59.5703	72	-0.269534	1		Singapore	-3.86328	0.908835	-15.0623	48.2427	72	-0.157375	1		Singapore	-2.40379	0.912247	-24.5505	53.2872	72	-0.263599	1		Singapore	-2.03164	0.87167	-14.6222	50.7402	72	-0.188212	1
Slovakia	NA	0.466627	-17.5901	48.2343	NA		0		Slovakia	-2.43821	0.796312	-40.845	68.9195	84	-1.24402	1		Slovakia	NA	0.296601	-3.55904	47.4298	NA		0		Slovakia	-1.30751	0.39261	-15.3774	50.7288	84	0.109687	1
Slovenia	NA	0.529727	-15.7652	47.8881	NA		0		Slovenia	-3.86328	0.732197	-45.0144	78.5505	84	-0.336346	1		Slovenia	NA	0.385827	-4.71926	36.6707	NA		0		Slovenia	-0.932375	0.465714	-9.74989	57.5689	84	0.0273407	1
South Africa	-2.77279	0.789902	-37.7488	79.0357	84	-0.115373	1		South Africa	NA	0.789657	-23.9868	52.5152	NA		0		South Africa	-1.1752	0.806289	-4.06749	53.2864	84	0.0429691	1		South Africa	NA	0.707838	15.5639	45.5247	NA		0
Spain	NA	0.78241	-34.5617	63.8688	NA		0		Spain	-3.22577	0.954264	-40.3707	71.9933	84	-0.666635	1		Spain	NA	0.821553	-16.1965	53.551	NA		0		Spain	-0.846684	0.739217	-14.6549	45.5008	84	0.427685	1
Sri Lanka	-2.50987	0.742258	-35.2643	58.0947	12	-0.660982	1		Sri Lanka	NA	0.836851	-43.7344	68.8858	NA		0		Sri Lanka	-3.86328	0.86456	-60.8457	83.0556	28	-0.963583	1		Sri Lanka	NA	0.79953	-18.1374	53.7757	NA		0
Sweden	NA	0.0101733	-20.5264	60.8787	NA		0		Sweden	-2.90498	0.052045	-32.3103	66.4397	84	0.146379	1		Sweden	NA	0.05379	-13.5569	50.4253	NA		0		Sweden	-0.0582991	0.0415225	-17.4614	31.7407	84	0.739967	1
Switzerland	NA	0.119057	-7.49171	47.2502	NA		0		Switzerland	-2.64577	0.577086	-24.4737	59.4019	84	-0.171631	1		Switzerland	NA	0.394207	-0.188326	46.8663	NA		0		Switzerland	-0.615593	0.394815	-3.0007	50.131	84	0.0847492	1
Thailand	-3.86328	0.694047	-19.5766	60.726	60	-0.717702	1		Thailand	-1.46702	0.649327	-15.7582	53.0325	60	0.159477	1		Thailand	-1.20188	0.857777	-30.3819	61.8514	60	-0.16003	1		Thailand	-3.86328	0.81295	-9.81326	48.7357	68	0.334969	1
Timor	NA	0.629258	-25.9243	38.5803	NA		0		Timor	-0.119108	0.511516	-25.0641	38.2193	60	1.34094	1		Timor	NA	0.725932	-36.406	65.8599	NA		0		Timor	0.763438	0.7067	-15.8123	39.4754	60	1.1854	1
Togo	-3.86328	0.417737	-16.4543	58.0016	60	-0.633176	1		Togo	0.412628	0.560675	-0.388138	49.6199	74	-0.147574	1		Togo	-3.86328	0.288986	18.5223	44.4897	72	-0.0141428	1		Togo	-0.740036	0.2884	27.9767	33.7197	72	0.28697	1
Tunisia	NA	0.13648	-30.281	44.4817	NA		0		Tunisia	-3.86328	0.458486	-14.4932	70.4882	72	-0.965051	1		Tunisia	NA	0.503443	1.4974	73.4331	NA		0		Tunisia	-0.619796	0.313251	17.2159	28.7529	72	-0.237493	1
Turkey	NA	0.742082	-22.6102	61.3673	NA		0		Turkey	-3.86328	0.865246	-34.4249	67.3719	84	-0.950176	1		Turkey	NA	0.689729	-8.50011	58.7267	NA		0		Turkey	-0.654555	0.602831	8.51386	53.9788	84	-0.576484	1
Uganda	NA	0.432228	-31.6099	85.5016	NA		0		Uganda	-1.01011	0.624289	-20.938	49.8047	55	0.308799	1		Uganda	NA	0.543891	-20.5745	62.7848	NA		0		Uganda	0.268062	0.499118	13.2459	61.1593	60	0.86885	1
Ukraine	NA	0.545438	-13.0384	62.6903	NA		0		Ukraine	-1.35923	0.701462	-20.9273	58.5798	84	0.00373381	1		Ukraine	NA	0.537218	-7.5967	54.5932	NA		0		Ukraine	-0.883017	0.601757	-12.7455	63.2178	84	0.0597246	1
United Kingdom	NA	0.196827	-42.2486	69.5992	NA		0		United Kingdom	-2.08044	0.633607	-45.5585	78.6361	84	0.292452	1		United Kingdom	NA	0.465537	-15.1064	51.7512	NA		0		United Kingdom	-1.25888	0.379729	-15.2197	44.3904	84	0.596818	1
United States	NA	0.617832	-26.4169	69.7546	NA		0		United States	-2.18156	0.749242	-29.3614	70.4563	72	-0.0289043	1		United States	NA	0.371279	-9.21938	53.2788	NA		0		United States	-0.515664	0.417379	-11.0903	55.6493	72	0.384192	1
Uruguay	NA	0.744387	-26.9824	50.0456	NA		0		Uruguay	NA	0.799701	-23.1569	58.3397	NA		0		Uruguay	-3.86328	0.837243	-21.443	62.0924	84	-0.414387	1		Uruguay	NA	0.672922	-5.72918	27.7533	NA		0
Vietnam	-3.86328	0.540856	-6.54274	67.6266	72	-0.111303	1		Vietnam	0.139705	0.603197	-9.39777	57.5866	72	0.0692318	1		Vietnam	-3.86328	0.7659	-42.1901	76.3118	72	-0.857607	1		Vietnam	-3.86328	0.726302	-34.8013	67.2661	72	-0.615745	1
Zambia	-3.86328	0.544487	-2.35656	48.1991	72	-0.580974	1		Zambia	-0.498984	0.503686	-5.71544	44.6739	72	-0.0961567	1		Zambia	-0.384733	0.604302	11.847	45.2623	72	0.0990653	1		Zambia	0.029158	0.628456	31.7357	35.6395	71	0.146559	1
							34									97									41									97
